# Supplementary material for: Optimal processing of tongue swab samples for Mycobacterium tuberculosis detection by the Xpert MTB/RIF Ultra assay
Source: Microbiol Spectr. 2025 Jan 28;13(3):e02403-24. doi: 10.1128/spectrum.02403-24 (PMC11878016; doi:10.1128/spectrum.02403-24)
Supplement: Tables S1 to S7 — Supplemental tables provide raw data used to generate Fig. 2-5. [file spectrum.02403-24-s0001.xlsx]

## Sheet: Figure 2a
Supplementary Table S1 Mtb positivity data for tongue swabs under sample processing conditions 1–5.
Mtb positivity
Concentration (CFU/700ul)	Total number of positives	Total number of tests	condition
0	0	20	Condition 1
3	6	20	Condition 1
7	13	20	Condition 1
28	16	25	Condition 1
56	19	20	Condition 1
112	18	19	Condition 1
336	20	20	Condition 1
0	0	20	Condition 2
3	6	19	Condition 2
7	13	20	Condition 2
28	24	25	Condition 2
56	20	20	Condition 2
112			Condition 2
336			Condition 2
0	0	20	Condition 3
3	8	18	Condition 3
7	14	18	Condition 3
28	22	25	Condition 3
56	20	20	Condition 3
112			Condition 3
336			Condition 3
0	0	19	Condition 4
3	5	19	Condition 4
7	12	19	Condition 4
28	22	25	Condition 4
56	19	19	Condition 4
112			Condition 4
336			Condition 4
0	0	20	Condition 5
3	5	20	Condition 5
7	7	20	Condition 5
28	10	24	Condition 5
56	20	20	Condition 5
112	20	20	Condition 5
336	19	19	Condition 5

## Sheet: Figure 2b
Supplementary Table S2 rpoB positivity for tongue swabs under sample processing conditions 1–5.
rpoB Positivity
Concentration (CFU/700ul)	Total number of positives	Total number of tests	condition
0	0	20	Condition 1
3	3	20	Condition 1
7	8	20	Condition 1
28	7	25	Condition 1
56	17	20	Condition 1
112	18	19	Condition 1
336	20	20	Condition 1
0	0	20	Condition 2
3	2	19	Condition 2
7	9	20	Condition 2
28	15	25	Condition 2
56	20	20	Condition 2
112			Condition 2
336			Condition 2
0	0	20	Condition 3
3	5	18	Condition 3
7	10	18	Condition 3
28	16	25	Condition 3
56	20	20	Condition 3
112			Condition 3
336			Condition 3
0	0	19	Condition 4
3	3	19	Condition 4
7	8	19	Condition 4
28	13	25	Condition 4
56	19	19	Condition 4
112			Condition 4
336			Condition 4
0	0	20	Condition 5
3	1	20	Condition 5
7	3	20	Condition 5
28	1	24	Condition 5
56	17	20	Condition 5
112	18	20	Condition 5
336	19	19	Condition 5

## Sheet: Figure 3
Supplementary Table S3 IS6110/IS1081 Ct values for tongue swabs under sample processing conditions 1–5 represented in FIG 3(a). Mean Ct values are indicated for every condition.
H37Rv mc26230 CFU/mL	Condition 1																									Mean Ct - Condition 1	Condition 2
0	0.1	0.2	0.3	0.4	0.5	0.6	0.7	0.8	0.9	1	1.2	1.4	1.5	1.7	1.9	2	2.1	2.2	2.5	3							0.1	0.2	0.3	0.4	0.5	0.6	0.7	0.8	0.9	1	1.2	1.4	1.5	1.7	1.9	2	2.1	2.2	2.5	3
3	24.9	0.2	0.3	0.4	0.5	0.6	23.6	22.6	24.2	27.2	1.2	1.4	1.5	1.7	27.6	1.9	2.2	2	2.5	3						25.2	0.1	0.2	0.3	0.4	24.8	0.6	26.2	20.7	0.9	1	19.6	1.4	1.5	1.7	1.9	24.6	2.1	2.2	24.2
7	27.5	21.8	22.6	25.5	0.5	0.6	22.8	23.7	21.6	27.4	1.2	1.4	1.5	21.8	25.2	29.1	23	26.2	2.5	3						24.5	22.3	0.2	21.4	0.4	22	21.4	24.1	26.4	23.7	24.6	22.7	1.4	1.5	1.7	30.7	23.7	2.1	2.2	22.5	27.3
28	27.7	25.3	25.3	25.1	24.6	23	22.7	0.8	0.9	23.9	1.2	1.4	1.5	27.5	24	2	2.1	2.2	26.7	21.3	23.9	3	25.1	25.9	21.3	24.6	0.1	28.6	28.1	27.7	24.9	24.5	24.1	23.3	22.7	22.2	20.5	25.8	23.7	32.4	23.7	25.1	24.8	22.4	23.8	21.9	21.4	21.2	22.9
56	20.2	20.3	22.2	23.4	20.4	20	20.7	24.4	22.3	20.4	20.2	22.1	20.9	20.8	21.7	20.6	20.9	22.6	19.9	0						21.3	18.9	19.1	20.2	18.7	18.5	20.1	20.9	22.3	19.7	20.7	19.5	18.7	21.3	20.3	21.5	18	19.4	21.5	22	20.6
112	20.2	20.6	20.5	22.5	20.3	19.3	18.6	22.5	21.2	19.7	18.4	17.9	19.4	20.2	26.4	20.2	20.7	19.6	0							20.5
336	19	19.2	19.1	21.1	18.8	18.9	19.8	20.5	19.3	19.8	19.1	19.2	18.2	18.4	19	18.8	18.8	19.1	19.5	18.1						19.2
All Ct values =0 are shown as 0-3
Supplementary Table S4 rpoB Ct values for tongue swabs under sample processing conditions 1–5 represented in FIG 3(b). Mean Ct values are indicated for every condition.
H37Rv mc26230 CFU/mL	Condition 1																									Mean Ct - Condition 1	Condition 2
0	0.1	0.2	0.3	0.4	0.5	0.6	0.7	0.8	0.9	1	1.2	1.4	1.5	1.7	1.9	2	2.1	2.2	2.5	3							0.1	0.2	0.3	0.4	0.5	0.6	0.7	0.8	0.9	1	1.2	1.4	1.5	1.7	1.9	2	2.1	2.2	2.5	3
3	0.1	31.9	30.9	31.3	0.5	0.6	0.7	0.8	0.9	1	1.2	1.4	1.5	1.7	1.9	2	2.1	2.2	2.5	3						31.4	0.1	0.2	0.3	28.2	0.5	0.6	0.7	26.4	0.9	1	1.2	1.4	1.5	1.7	1.9	2	30.6	2.2	2.5	29.5
7	0.1	0.2	27.9	29.3	0.5	0.6	30.4	28.7	28.1	1	1.2	33.2	1.5	1.7	1.9	2	2.1	2.2	29	32						29.8	32.1	0.2	28.2	0.4	0.5	32.1	30.7	0.8	30.2	30.8	29.1	1.4	1.5	30.9	1.9	34.3	2.1	2.2	2.5	3
28	0.1	0.2	0.3	0.4	0.5	28.2	0.7	0.8	0.9	34.8	1	1.2	31.5	30.3	1.9	31	31.3	2	2.1	2.2	2.5	3	3.1	3.2	27.9	30.7	29.7	29.2	31.6	0.4	31.7	30.3	0.7	0.8	0.9	1	1.2	1.4	29.9	1.7	32.6	2	29.7	32.7	2.5	29.7	28.6	27.7	28.6
56	27.9	26.1	26.5	0.4	31.6	27.5	26.8	25.8	30.3	0	27.1	29.9	28.5	28.5	27.3	30.5	27.2	0.6	29.8	26.1						28.1	26.4	26.1	32.2	26.4	27.1	25.1	24.6	25.9	25.5	25	27.6	25.4	30	27.1	30	23.5	26.1	29.2	28.4	27.2
112	26.4	29.3	26.7	28.4	27.9	27.2	24.8	31.6	29.1	26.7	24.1	23.4	26.1	25.8	0	27.2	27.2	26.7	0.2							27
336	25.3	26.6	25.1	30.4	27.2	24.7	27.5	27.6	25.7	25.7	25.3	25.9	23.9	24.3	25.8	25.3	25.6	27.1	25.6	24.4						26
All Ct values =0 are shown as 0-3
[truncated: 81 more columns]

## Sheet: Figure 4
Supplementary Table S5 In-cartridge pressure values (in psi) of tongue and sputum swab samples processed by condition 1 (heat) or condition 3 (diluted SR: TET 2:1) represented in FIG 4 (a)
Conditions	Tongue swab 28 CFU/700ul																				Sputum swab 28 CFU/700 ul
Heating	16.3	17.3	17.7	22.6	15	15.5	15.5	15.8	16.9	17.6	24.9	18.5	28.6	16.7	45.2	22.7	34.5	16	17.7		44.6	22.2	64.4	16.2	48.5	30.9	25	25.4	15.3	16.4	24.7	20.8	16.4	38.9	17.2	20.6	30.2	16.9	16.8
SR:TET (2:1)	18.3	20.5	17.8	15.4	18	16.6	17.3	15	18.5	16.1	16.5	27.7	27.9	17.7	16	16.8	17.7	22.7	40.3	46.4	17.1	19.3	16.7	73.5	18.1	17.6	16.6	17.3	21.6	16.1	25.5	18.6	16.1	16.2	16.9	17.7	28.2	18.8	20.5	19.7
Supplementary Table S6 Xpert Ultra Ct values for tongue swab samples processed by condition 1 (heat) or condition 3 (diluted SR: TET 2:1) for IS6110/IS1081 and rpoB represented in FIG 4(b).
Analytes	TS+ Heating																				Swab dipped in MTB Negative sputum + Heating																				TS+ S:T (2:1)
IS6110/IS1081	0	21.7	24.7	21.9	22.3	23.6	21.8	24.3	26.9	24.1	21	23.3	1	23.6	28	0.7	24	24	22.9		26.9	25.6	30.2	25.5	0.1	24.7	25.8	22.1	23.6	0.5	23.7	25.3	25	27.9	24.5	23.9	23.9	24.9	1		21.7	23.3	24	20.7	20	20.7	22.2	23.3	25.2
rpoB	0.01	28.2	32.3	31.9	31	28.5	28.7	30.9	0.5	30.6	27.2	30.3	0.6	0.9	1	2	32	31.6	33.1		0	29.8	0.1	0.01	0.5	0.9	30.2	31.9	32.2	1	31.8	31.6	1.5	1.9	29.9	2	32.2	33.8	0.4		28.9	32	0	28.3	26.8	27.7	28.9	32.6	31.1
All Ct values =0 are shown as 0-3
[truncated: 31 more columns]

## Sheet: Figure 5
Supplementary Table S7 IS6110/IS1081 and rpoB Ct values at 28 CFU per 700 µl for tongue swab samples processed by condition 3 (diluted SR: TET 2:1) with TET vs PBS as diluent buffer represented in FIG 5. Ct, cycle threshold; PBS, phosphate saline buffer; TET, Tris-EDTA-Tween buffer.
Analyte	TET										Mean Ct values	PBS										Mean Ct values
IS6110/IS1081 Ct	20.8	21.4	21.4	21.6	23.1	22.5	21.9	22.6	22.1	24.5	22.19	22.2	22.3	22.5	20.4	21.6	22.4	21	23	26	21.4	22.28
rpoB Ct	29.2	28.3	29.9	28.4	32.5	30.3	27.7	29.2	0	31.4	29.66	27.8	31.7	29	28.5	29	28.6	28.2	30.1	29.4	0	29.14
All Ct values =0 are shown as 0-3

## Sheet: Abbreviation
Abbreviation
Ct	Cycle threshold
TB	Tuberculosis
Ultra	Xpert MTB/RIF Ultra
IS6110/IS1081 Ct	Cycle threshold value for the Xpert MTB/RIF Ultra IS6110/IS1081 probe
rpoB Ct	Earliest cycle threshold value from the Xpert MTB/RIF (Ultra) rpoB probes
CFU/ml	Colony forming unit per millilitre
Mtb	Mycobacterium tuberculosis.
PBS	phosphate saline buffer
TET	Tris-EDTA-Tween buffer
SR	Xpert Sample Reagent
Condition 1	heat-based inactivation protocol for the Xpert Ultra assay
Condition 2	700 µl of SR and TET buffer were prepared in a 1:1 ratio , spiked with Mtb was added to the tube containing the swab
Condition 3	700 µl of SR and TET buffer were prepared in a 2:1 ratio, with the 2:1 ratio representing the SR: sample proportions used for treating sputum. Spiked with Mtb was added to the tube containing the swab
Condition 4	700 µl of SR and TET buffer were prepared in neat SR, spiked with Mtb was added to the tube containing the swab
Condition 5	700 µl of TET buffer spiked with Mtb was added to the tube containing the swab
CI	Confidence Interval
conc	Concentration in CFU/ml
pos	Positives
tot	Total number of tests
